# Supplementary material for: Comparative application of testosterone undecanoate and/or testosterone propionate in induction of benign prostatic hyperplasia in Wistar rats
Source: PLoS One. 2022 May 18;17(5):e0268695. doi: 10.1371/journal.pone.0268695 (PMC9116659; doi:10.1371/journal.pone.0268695)
Supplement: S1 File — (XLSX) [file pone.0268695.s002.xlsx]

## Sheet: Dosage substudy
		Testosterone (ng/ml)									Dihydrotestosterone (ng/ml)										organ weight(g)
Gorup	Ani No.	0 week	1 week	2 week	3 week	4 week	5 week	6 week	7 week	8 week	0 week	1 week	2 week	3 week	4 week	5 week	6 week	7 week	8 week	5alpha-reductase (ng/ml)	Liver	Kidney	Spleen	Thymus	Prostate	Prostate volume(mm3)	Prostate index (%)	AST(U/L)	ALT(U/L)	Greatinine(mg/dL)
Normal contorl	1	4.79	2.53	0.25	0.03	0.1	0.01	0.12	0.83	0.01	1.42	1.4	1.17	0.79	0.9	0.33	0.41	0.37	0.19	1.13034	8.843	2.406	0.705	0.369	0.499	1911.38	0.131628	101	46	0.3
	2	10.61	6.36	5.53	2.5	0.5	2.9	0.04	8.34	0.25	1.8	1.56	1.6	1.35	0.84	0.57	0.24	0.86	0.41	1.92531	11.914	1.886	0.468	0.332	0.77	2745.77	0.207827	139	46	0.4
	3	0.86	5.73	0.15	4.07	0.12	0.74	0.09	0.64	0.22	1.07	1.36	1.03	1.36	0.91	0.61	0.33	0.3	0.42	1.58138	10.572	1.648	0.609	0.354	0.713	2234.55	0.195718	111	32	0.4
	4	5.91	1.92	2.68	0.7	0.38	0.07	0.14	1.85	0.88	1.79	1.02	1.44	1.18	1.03	0.38	0.39	0.51	0.51	1.61511	11.084	2.054	0.635	0.26	1.068	3913.24	0.258096	124	61	0.4
	5	3.43	3.67	2.05	0.64	0.94	1.1	0.69	2.07	0.48	1.53	1.12	1.42	1.21	1.23	0.49	0.52	0.53	0.46	2.04456	12.177	2.083	0.648	0.327	1.178	3693.62	0.287247	96	46	0.4
	mean	5.12	4.04	2.13	1.59	0.41	0.96	0.22	2.75	0.37	1.52	1.29	1.33	1.18	0.98	0.48	0.38	0.51	0.4	1.66	10.918	2.0154	0.613	0.3284	0.8456	2899.71	0.216103	114.2	46.2	0.38
	SD	3.6	1.95	2.2	1.67	0.34	1.18	0.27	3.19	0.33	0.3	0.22	0.23	0.23	0.15	0.12	0.1	0.22	0.12	0.36	1.32571	0.278548	0.088337	0.041825	0.2754	880.41	0.060094	17.51	10.26	0.04
	N	5	5	5	5	5	5	5	5	5	5	5	5	5	5	5	5	5	5	5	5	5	5	5	5	5	5	5	5	5
Castration control	1	0.13	0.05	0.01	0	0	0	0.01	0.01	0	0.71	0.32	0.34	0.28	0.24	0.17	0.02	0.03	0.08	0.64768	8.202	1.655	0.505	0.625	0.133	361.33	0.0387642	78	50	0.5
	2	0.62	0.01	0	0	0	0	0.01	0.01	0	1.19	0.1	0.27	0.31	0.36	0.07	0.05	0.06	0.1	0.80167	8.48	1.538	0.505	0.487	0.157	388.81	0.0453233	80	44	0.4
	3	5	0.01	0.41	0	0	0	0.01	0.01	0	1.54	0.11	1.01	0.29	0.59	0.1	0.08	0.06	0.09	0.26442	9.95	1.743	0.488	0.589	0.154	376.44	0.0428016	82	51	0.4
	4	1.31	0.01	0	0	0	0	0.01	0	0	1.14	0.08	0.42	0.27	0.38	0.13	0.05	0.03	0.06	0.43835	10.105	1.594	0.645	0.59	0.099	246.53	0.0263088	76	38	0.3
	5	3.58	0.02	0	0	0	0	0.01	0	0	1.57	0.18	0.4	0.21	0.4	0.11	0.09	0.03	0.04	0.4583	9.821	1.785	0.547	0.738	0.13	274.46	0.0310856	90	53	0.5
	mean	2.12	0.02	0.09	0	0	0	0.01	0.01	0	1.23	0.16	0.49	0.28	0.39	0.11	0.06	0.04	0.07	0.52	9.3116	1.663	0.538	0.6058	0.1346	329.51	0.036857	81.2	47.2	0.42
	SD	2.08	0.02	0.18	0	0	0	0	0	0	0.35	0.1	0.3	0.04	0.12	0.03	0.03	0.02	0.02	0.21	0.89712	0.102145	0.063655	0.090126	0.023287	64.51	0.007988	5.4	6.14	0.08
	N	5	5	5	5	5	5	5	5	5	5	5	5	5	5	5	5	5	5	5	5	5	5	5	5	5	5	5	5	5
T undecanoate (125mg/kg b.wt)	1	2.35	11.46	12.38	8.84	7.95	9.58	5.19	10.37	1.08	1.41	1.91	1.84	1.84	1.57	0.89	0.85	0.91	0.64	1.59303	11.123	1.738	0.48	0.138	1.056	3431.19	0.326733	88	72	0.4
	2	0.14	21.69	5.28	0.01	10.97	0	0	0.01	0	0.81	2.4	1.62	0.68	1.47	0.17	0.07	0.07	0.07	0.52543	8.717	1.653	0.492	0.453	0.303	904.15	0.0955836	102	64	0.4
	3	2.56	19.62	14.95	8.37	0	6.54	9.13	6.47	0.07	1.28	2.15	1.92	1.86	0.12	0.46	0.88	0.67	0.19	1.5272	10.698	1.996	0.558	0.317	0.544	1577.58	0.140279	86	58	0.4
	4	10.18	11.46	10.97	8.3	7.69	5.97	8.99	11.17	2.13	1.78	1.92	1.69	1.85	1.43	0.31	0.84	0.92	0.58	2.96595	9.184	2.115	0.607	0.148	1.063	2916.01	0.310637	112	53	0.4
	5	12.54	18.45	18.74	16.6	16.21	9.63	13.26	12.97	8.38	2.01	2.26	1.93	2.08	1.82	1.06	1.02	1.06	0.97	4.49423	10.148	2.367	0.471	0.148	0.987	2952.84	0.275698	83	55	0.4
	6	8.26	20.2	17.82	18.54	18.15	8.94	14.71	14.22	10.41	1.86	2.42	1.99	2.12	1.92	1.01	1.08	1.12	0.99	4.5586	10.602	2.575	0.548	0.169	1.157	3062.34	0.306815	67	39	0.3
	mean	6.01	17.15	13.36	10.11	10.16	6.78	8.55	9.2	3.68	1.53	2.18	1.83	1.74	1.39	0.65	0.79	0.79	0.57	2.61	10.0787	2.074	0.526	0.228833	0.851667	2474.02	0.242624	89.67	56.83	0.38
	SD	5	4.53	4.97	6.68	6.56	3.67	5.38	5.23	4.54	0.45	0.23	0.15	0.53	0.65	0.38	0.37	0.39	0.38	1.67	0.938878	0.356301	0.053602	0.128781	0.344573	995.49	0.099005	15.65	11.13	0.04
	N	6	6	6	6	6	6	6	6	6	6	6	6	6	6	6	6	6	6	6	6	6	6	6	6	6	6	6	6	6
T undecanoate (250mg/kg b.wt)	1	1.91	1.59	1.34	0.27	0.33	1.77	1.4	0.31	0.01	1.45	1.09	1.25	1.34	0.98	0.6	0.47	0.38	0.27	1.47082	10.106	1.703	0.578	0.459	0.479	1765.06	0.132724	101	53	0.5
	2	12.54	13.45	11.39	12.85	8.11	9.9	6.7	5.93	0.94	2.06	1.94	1.72	1.97	1.59	1.01	0.81	0.77	0.51	2.48238	10.069	2.128	0.487	0.206	1.014	2333.88	0.295627	105	63	0.4
	3	0.79	19.62	18.17	16.96	18.03	13.86	12.44	13.35	10.03	1.14	2.31	2	2.09	1.96	1.14	1.07	1.06	1.03	4.91251	9.043	2.356	0.469	0.125	1.313	3467.15	0.394887	143	53	0.2
	4	10.18	18.6	18.33	17.93	17.95	12.44	13.87	13.35	11.54	1.78	2.25	2.01	2.08	1.85	1.16	0.94	0.89	0.92	4.21662	9.599	2.356	0.587	0.125	1.544	4577.05	0.441269	96	42	0.3
	5	0.76	13.12	17.06	19.22	17.58	13.68	14.89	13.92	8.81	1.12	2.26	2.05	2.06	1.9	1.11	1.04	1.08	0.93	4.23406	10.829	2.302	0.445	0.082	1.55	5745.78	0.420168	91	46	0.3
	6	9.76	16.15	16.63	17.34	15.08	12.41	14	12.67	12.08	1.99	2.32	1.98	2.05	1.64	1.05	1.02	0.93	1.01	3.86113	12.342	2.782	0.553	0.115	1.745	5940.86	0.461518	87	51	0.4
	mean	5.99	13.76	13.82	14.1	12.85	10.68	10.55	9.92	7.23	1.59	2.03	1.83	1.93	1.65	1.01	0.89	0.85	0.78	3.53	10.3313	2.27117	0.519833	0.185333	1.27417	3971.63	0.357699	103.83	51.33	0.35
	SD	5.4	6.51	6.62	7.11	7.2	4.59	5.36	5.57	5.37	0.41	0.48	0.31	0.29	0.36	0.21	0.23	0.26	0.31	1.29	1.14945	0.352024	0.060427	0.140161	0.463047	1743.43	0.124511	20.26	7.17	0.1
	N	6	6	6	6	6	6	6	6	6	6	6	6	6	6	6	6	6	6	6	6	6	6	6	6	6	6	6	6	6
T undecanoate (500mg/kg b.wt)	1	5.43	19.86	19.66	20.04	19.64	15.71	15.06	15.27	12.98	1.65	2.41	2.04	2.13	2.01	1.18	1.13	1.16	1.08	4.70951	8.014	2.12	0.536	0.077	1.551	5196	0.518382	98	48	0.3
	2	5.67	21.47	20.44	20.82	18.64	13.99	11.58	15.86	14.03	1.59	2.41	2.12	2.18	2.07	1.13	0.98	1.16	1.11	4.56488	8.979	2.311	0.55	0.07	1.652	5887.52	0.510349	81	39	0.3
	3	14.22	18.97	16.69	19.94	19.62	14.5	14.72	14.15	12.87	2.01	2.23	2.08	2.09	2.07	1.17	1.09	1.1	1.02	4.45319	9.117	2.376	0.419	0.082	1.132	2758.11	0.338415	94	54	0.4
	4	13.64	21.37	20.46	20.62	19.94	15.3	15.32	14.42	12.61	2.14	2.45	2.11	2.14	2.06	1.17	1.14	1.18	1.02	3.80138	10.055	2.45	0.53	0.087	1.686	5419.22	0.475599	74	39	0.3
	5	0.73	21	19.28	20.12	19.32	15.69	13.23	15.5	12.57	1.06	2.24	2.08	2.11	2.01	1.16	1.13	1.11	1.04	3.84699	9.72	2.521	0.639	0.111	1.456	4881.21	0.39458	80	51	0.2
	6	11.54	21.48	20.71	19.72	21.17	15.63	15.17	15.06	14.49	1.99	2.2	2.15	2.16	2.04	1.17	1.18	1.15	1.12	4.5985	9.94	2.598	0.577	0.096	1.221	2537.91	0.324993	106	39	0.3
	mean	8.54	20.69	19.54	20.21	19.72	15.14	14.18	15.04	13.26	1.74	2.32	2.1	2.13	2.04	1.16	1.11	1.14	1.07	4.33	9.30417	2.396	0.541833	0.087167	1.44967	4446.66	0.427053	88.83	45	0.3
	SD	5.41	1.04	1.5	0.42	0.83	0.72	1.48	0.65	0.8	0.4	0.11	0.04	0.03	0.03	0.02	0.07	0.03	0.04	0.4	0.767626	0.169202	0.072121	0.014634	0.228167	1432.96	0.085981	12.37	6.84	0.06
	N	6	6	6	6	6	6	6	6	6	6	6	6	6	6	6	6	6	6	6	6	6	6	6	6	6	6	6	6	6
T undecanoate (750mg/kg b.wt)	1	14.22	20.72	20.93	21.49	20.78	15.79	10.12	15.5	14.75	1.97	2.48	2.16	2.14	2.05	1.22	1.12	1.16	1.11	3.76321	8.382	2.172	0.491	0.052	1.963	5977.83	0.644029	172	80	0.3
	2	6.42	17.88	19.05	21.38	20.94	15.56	15.42	15.58	14.06	1.65	2.31	2.14	2.16	2.09	1.16	1.06	1.14	1.1	4.68796	7.669	2.094	0.433	0.093	1.584	5678.87	0.522427	96	44	0.3
	3	3.15	21.57	20.91	20.91	21.19	15.73	14.2	15.31	14.09	1.44	2.24	2.18	2.13	2.14	1.13	1.16	1.19	1.12	4.08337	9.047	2.533	0.505	0.118	1.626	5047.06	0.472949	78	36	0.3
	4	18.28	20.79	20.08	20.48	20.72	15.2	14.39	14.54	14.36	2.3	2.41	2.14	2.16	2.07	1.13	1	1.11	1.11	4.88107	10.438	2.246	0.482	0.076	1.44	4051.22	0.436893	123	48	0.3
	5	2.16	20.89	19.45	18.58	19.64	14.45	13.39	14.82	13.23	1.27	2.36	2.08	2.1	2.04	1.08	1.09	1.09	1.11	4.78354	9.792	2.472	0.564	0.072	1.585	6223.55	0.458357	90	53	0.3
	6	11.54	21.12	20.47	20.13	20.05	15.2	15.11	15.51	12.89	1.84	2.32	2.11	2.15	1.91	1.1	1.14	1.12	1.12	4.89677	11.461	2.803	0.574	0.086	1.293	4735.26	0.329763	83	48	0.3
	mean	9.3	20.49	20.15	20.49	20.56	15.32	13.77	15.21	13.89	1.75	2.35	2.14	2.14	2.05	1.14	1.1	1.14	1.11	4.52	9.46483	2.38667	0.508167	0.082833	1.58183	5285.63	0.477403	107	51.5	0.3
	SD	6.43	1.32	0.77	1.07	0.59	0.5	1.92	0.43	0.7	0.37	0.08	0.03	0.02	0.08	0.05	0.06	0.04	0.01	0.48	1.38643	0.265914	0.053086	0.022203	0.223962	824.26	0.10355	35.52	15.07	0
	N	6	6	6	6	6	6	6	6	6	6	6	6	6	6	6	6	6	6	6	6	6	6	6	6	6	6	6	6	6
T undecanoate (1000mg/kg b.wt)	1	8.98	20.38	19.46	19.45	20.55	15.45	12.21	15.45	13.98	1.88	2.32	2.1	2.13	2.08	1.2	1.17	1.13	1.1	4.15137	9.375	2.091	0.391	0.078	1.882	4496.72	0.641227	85	44	0.2
	2	1.91	20.04	19.56	17.18	18.59	14.58	13.34	14.67	13.59	1.39	2.26	2.12	2.1	2.03	1.08	0.88	1.09	1.14	3.79615	9.014	2.379	0.416	0.054	1.502	4487.58	0.492944	100	55	0.3
	3	8.26	21.2	19.8	12.59	18.48	12.68	12.25	14.57	13.37	1.97	2.38	2.11	2.14	2.05	1.09	1.18	1.11	1.1	4.97146	11.434	2.163	0.39	0.048	1.834	5594.09	0.575282	87	38	0.3
	4	14.83	19.23	19.39	20.17	18.88	14.63	13.56	15.57	12.37	2.03	2.26	2.07	2.14	2.02	0.96	1.08	1.16	1.14	5.05655	9.619	2.758	0.5	0.075	1.795	5195.31	0.49723	111	47	0.3
	5	14.22	20.83	17.32	20.53	20.08	14.95	13.52	15.35	14.2	2.22	2.35	2.1	2.15	2.06	0.91	1.03	1.15	1.06	4.78134	10.28	2.927	0.492	0.088	2.073	8108.05	0.586587	83	45	0.3
	mean	9.64	20.34	19.11	17.98	19.32	14.46	12.98	15.12	13.5	1.9	2.31	2.1	2.13	2.05	1.05	1.07	1.13	1.11	4.55	9.9444	2.4636	0.4378	0.0686	1.8172	5576.35	0.558654	93.2	45.8	0.28
	SD	5.25	0.76	1.01	3.29	0.94	1.06	0.69	0.47	0.71	0.31	0.06	0.02	0.02	0.02	0.12	0.12	0.03	0.03	0.55	0.952271	0.36666	0.054214	0.016906	0.206009	1492.15	0.063178	11.97	6.14	0.04
	N	5	5	5	5	5	5	5	5	5	5	5	5	5	5	5	5	5	5	5	5	5	5	5	5	5	5	5	5	5
T propionate (125mg/kg b.wt)	1	2.67	9.07	0.01	0	0	0	0.01	0	0	1.56	1.49	0.64	0.32	0.18	0.09	0.04	0.08	0.02	211.09	8.107	1.602	0.558	0.617	0.166	333.4	0.047963	78	48	0.4
	2	3.73	13.88	0.01	0	0	0	0.01	0	0	1.28	2.01	0.85	0.41	0.2	0.09	0.09	0.08	0.03	312.9	8.002	1.719	0.58	0.591	0.204	539.07	0.0562448	77	41	0.4
	3	1.76	20.36	13.2	2.49	0.03	0.01	0.01	0	0	1.27	2.36	1.97	1.47	0.78	0.13	0.09	0.06	0.01	234.04	9.216	1.896	0.588	0.395	0.237	522.38	0.0646481	65	42	0.4
	4	1.11	9.9	0.01	0	0.01	0	1.49	0	0	1.18	1.6	0.56	0.48	0.5	0.12	0.47	0.06	0.02	283.12	10.727	1.967	0.564	0.626	0.194	397.92	0.0531216	82	50	0.3
	5	4.41	14.87	15.46	9.89	1.55	0.74	3.54	0.02	0	1.53	2.24	1.97	1.81	1.22	0.53	0.68	0.21	0.01	344.85	11.763	2.091	0.604	0.31	0.597	1341.31	0.151523	79	56	0.4
	6	0.16	18.43	7.02	0.86	0	0	0.01	0	0	0.57	2.26	1.62	1.25	0.37	0.07	0.1	0.14	0.02	425.09	9.313	1.572	0.55	0.618	0.164	297.91	0.040857	84	62	0.4
	mean	2.3	14.42	5.95	2.21	0.26	0.13	0.84	0.01	0	1.23	2	1.27	0.96	0.54	0.17	0.24	0.11	0.02	301.85	9.52133	1.80783	0.574	0.526167	0.260333	572	0.06906	77.5	49.83	0.38
	SD	1.61	4.49	7.07	3.89	0.63	0.3	1.45	0.01	0	0.36	0.37	0.66	0.63	0.4	0.18	0.26	0.06	0.01	77.9	1.47811	0.209364	0.020317	0.137686	0.167118	389.29	0.041178	6.66	8.11	0.04
	N	6	6	6	6	6	6	6	6	6	6	6	6	6	6	6	6	6	6	6	6	6	6	6	6	6	6	6	6	6
T propionate (250mg/kg b.wt)	1	0.9	18.86	0.05	0	0	0	0.01	0	0	1.09	2.14	0.95	0.44	0.18	0.19	0.09	0.04	0.03	0.27925	7.956	1.698	0.512	0.463	0.173	388.36	0.0501449	65	46	0.3
	2	0.9	12.18	0.03	1.65	0	0	0.01	0	0	0.96	1.75	0.75	1.49	0.17	0.1	0.06	0.03	0.02	0.27759	8.437	1.683	0.6	0.814	0.152	343.27	0.0422692	70	41	0.4
	3	0.64	20.68	5.72	0.05	0	0	0	0	0	1.11	2.34	1.66	0.98	0.11	0.05	0.05	0.07	0.03	0.30763	8.974	1.74	0.442	0.474	0.167	415.84	0.0471885	61	39	0.4
	4	8.98	17.91	0.05	0	0	0	0	0	0	0.17	2.11	0.69	0.49	0.15	0.14	0.09	0.07	0.03	0.2253	8.409	1.76	0.48	0.588	0.139	274.39	0.0389902	75	49	0.3
	5	2.9	16.13	0.08	0	0	0	0	0	0	1.38	1.9	0.87	0.39	0.11	0.08	0.07	0.06	0.02	0.38871	9.682	1.886	0.474	0.448	0.188	352.04	0.0494867	79	44	0.5
	6	9.76	21.01	3.51	0.02	0	0	0.01	0	0	1.78	2.45	1.6	0.72	0.29	0.22	0.14	0.1	0.06	0.54657	9.454	1.908	0.558	0.651	0.232	462.25	0.059763	70	46	0.4
	mean	4.01	17.8	1.57	0.29	0	0	0.01	0	0	1.08	2.12	1.08	0.75	0.17	0.13	0.08	0.06	0.03	0.34	8.81867	1.77917	0.511	0.573	0.175167	372.69	0.047974	70	44.17	0.38
	SD	4.23	3.29	2.46	0.67	0	0	0	0	0	0.53	0.26	0.43	0.42	0.07	0.07	0.03	0.03	0.01	0.12	0.667954	0.095654	0.058689	0.14277	0.032591	64.94	0.007209	6.51	3.66	0.08
	N	6	6	6	6	6	6	6	6	6	6	6	6	6	6	6	6	6	6	6	6	6	6	6	6	6	6	6	6	6
T propionate (500mg/kg b.wt)	1	3.58	21.79	1.96	11.71	0	0	0	0	0	1.52	2.54	1.35	1.88	0.19	0.16	0.05	0.04	0.02	0.31942	8.073	1.652	0.473	0.516	0.197	458.88	0.0586484	73	41	0.4
	2	4.6	22.09	5.26	0.4	0	0	0	0	0	1.38	2.57	1.5	1.09	0.22	0.1	0.03	0.05	0.02	0.25442	8.75	1.648	0.651	0.697	0.182	268.82	0.0516605	100	78	0.5
	3	0.33	22.48	21.42	18.52	8.82	1.95	0.24	0	0.02	0.84	2.5	2.11	2.08	1.68	0.15	0.24	0.04	0.16	1.32842	9.886	1.875	0.506	0.41	0.379	931.25	0.100878	60	48	0.4
	4	0.7	21.52	19.24	18.63	13.74	7.54	6.51	0	0	1.26	2.38	2.08	2.07	1.9	1.01	0.79	0.05	0.02	0.28079	11.331	2.049	0.428	0.266	0.423	984.58	0.118091	75	58	0.3
	5	8.26	19.25	20.4	18.88	11.35	6.56	2.79	0.35	0.01	1.45	2.43	2.11	2.02	1.88	0.9	0.55	0.43	0.13	1.00649	13.051	2.13	0.601	0.188	0.785	1724.18	0.213084	70	46	0.3
	6	0.42	22.23	14.81	2.48	0	0	0.01	0	0	0.99	2.52	2	1.48	0.37	0.16	0.13	0.11	0.04	0.40902	10.519	1.879	0.667	0.678	0.211	548.47	0.0530417	104	76	0.5
	mean	2.98	21.56	13.85	11.77	5.65	2.68	1.59	0.06	0.01	1.24	2.49	1.86	1.77	1.04	0.41	0.3	0.12	0.06	0.6	10.2683	1.87217	0.554333	0.459167	0.362833	819.36	0.099234	80.33	57.83	0.4
	SD	3.15	1.18	8.31	8.47	6.38	3.49	2.64	0.14	0.01	0.27	0.07	0.34	0.4	0.86	0.42	0.31	0.16	0.06	0.45	1.80035	0.198256	0.099123	0.210212	0.230374	522.48	0.062232	17.6	15.85	0.09
	N	6	6	6	6	6	6	6	6	6	6	6	6	6	6	6	6	6	6	6	6	6	6	6	6	6	6	6	6	6
T propionate (750mg/kg b.wt)	1	2.16	22.78	19.89	1.56	0	0	0.01	0	0	1.42	2.54	2.1	1.25	0.37	0.14	0.11	0.05	0.05	0.46465	9.693	1.782	0.503	0.34	0.191	510.13	0.0551864	117	76	0.4
	2	0.64	22.66	20.51	16.67	2.79	0.04	0.01	0	0	0.9	2.62	2.09	1.95	1.41	0.37	0.11	0.06	0.04	0.49207	9.531	1.612	0.521	0.408	0.258	654.69	0.0772224	71	49	0.4
	3	1.48	19.46	20.38	12.73	1.14	0.04	0.01	0	0	1.31	2.58	2.15	1.83	1.26	0.3	0.1	0.09	0.02	0.46231	11.611	2.04	0.579	0.372	0.257	692.01	0.0715877	119	89	0.3
	4	1.48	22.91	19.35	2.14	0	0	0.01	0	0	1.34	2.56	2.07	1.36	0.41	0.09	0.03	0.09	0.05	0.5783	9.989	1.708	0.757	0.401	0.462	1467.37	0.126161	91	50	0.4
	5	0.19	22.85	21.65	16.06	4.32	0.04	0.04	0.01	0	0.81	2.56	2.18	1.95	1.54	0.37	0.04	0.04	0.08	0.70731	11.616	2.178	0.525	0.37	0.368	832.16	0.0940936	108	72	0.3
	6	3.73	22.38	9.78	0.78	0.03	0	0.01	0	0	1.5	2.53	1.84	1.24	0.6	0.11	0.05	0.05	0.06	0.6212	11.071	1.934	0.623	0.623	0.381	935.84	0.0956565	69	43	0.4
	mean	1.62	22.17	18.59	8.32	1.38	0.02	0.01	0	0	1.21	2.57	2.07	1.6	0.93	0.23	0.07	0.06	0.05	0.55	10.5852	1.87567	0.584667	0.419	0.3195	848.7	0.086651	95.83	63.17	0.37
	SD	1.25	1.34	4.38	7.61	1.81	0.02	0.01	0	0	0.29	0.03	0.12	0.35	0.53	0.13	0.04	0.02	0.02	0.1	0.960586	0.213644	0.095376	0.102871	0.100639	336.88	0.024508	22.33	18.39	0.05
	N	6	6	6	6	6	6	6	6	6	6	6	6	6	6	6	6	6	6	6	6	6	6	6	6	6	6	6	6	6
T propionate (1000mg/kg b.wt)	1	3.43	22.96	22	20.19	8.21	5.74	5.82	0.91	0.06	1.42	2.6	2.2	2.03	1.86	0.87	0.76	0.36	0.27	1.54269	9.281	1.819	0.445	0.203	0.785	2303.26	0.249523	76	50	0.4
	2	0.7	23	21.53	17.55	10.78	7.48	3.7	0.01	0	1.2	2.6	2.16	1.96	1.89	0.9	0.55	0.13	0.07	0.75008	9.687	1.89	0.468	0.308	0.549	1331.03	0.166012	90	62	0.4
	3	4.41	23.05	21.47	21.4	20.61	13.97	14.86	3.55	9.93	1.55	2.57	2.19	2.16	2.16	0.84	1.05	1.1	0.93	4.46546	10.295	2.358	0.547	0.048	1.664	4481.05	0.493329	68	54	0.3
	4	0.79	22.89	21.99	21.39	21.78	13.51	15	13.82	12.33	1.26	2.6	2.15	2.2	2.17	1.21	1.12	1.15	1.02	4.84315	10.682	2.569	0.55	0.061	1.644	3261.29	0.4906	71	50	0.3
	5	0.7	20.61	21.89	18.43	19.28	8.63	15.08	12.04	8.36	1.09	2.47	2.18	2.14	2.04	1.15	1.12	0.97	0.79	2.71093	11.232	2.468	0.493	0.056	1.692	5087.56	0.484397	73	53	0.3
	6	0.39	22.44	19.69	0.09	0	0	0.01	0	0	0.91	2.56	2	1.25	0.35	0.21	0.11	0.01	0.05	0.38552	11.087	2.093	0.616	0.445	0.282	767.09	0.0672389	65	43	0.4
	mean	1.74	22.49	21.43	16.51	13.44	8.22	9.08	5.06	5.11	1.24	2.57	2.15	1.95	1.75	0.86	0.78	0.62	0.52	2.45	10.3773	2.1995	0.519833	0.186833	1.10267	2871.88	0.325183	73.83	52	0.35
	SD	1.72	0.95	0.88	8.19	8.6	5.2	6.73	6.26	5.72	0.23	0.05	0.08	0.36	0.7	0.36	0.4	0.51	0.44	1.89	0.776169	0.311659	0.063092	0.163596	0.638185	1719.18	0.188987	8.8	6.23	0.05
	N	6	6	6	6	6	6	6	6	6	6	6	6	6	6	6	6	6	6	6	6	6	6	6	6	6	6	6	6	6
																					8.107	1.602	0.558	0.617	0.166	333.401
																					8.002	1.719	0.58	0.591	0.204	539.073
																					9.216	1.896	0.588	0.395	0.237	522.377
																					10.727	1.967	0.564	0.626	0.194	397.925
																					11.763	2.091	0.604	0.31	0.597	1341.31
																					9.313	1.572	0.55	0.618	0.164	297.91
																					9.52133	1.80783	0.574	0.526167	0.260333	571.999
																					1.47811	0.209364	0.020317	0.137686	0.167118	389.291
																					6	6	6	6	6	6

## Sheet: Injection cycle substudy
		Testosterone (ng/ml)							Dihydrotestosterone (ng/ml)							5alpha-reductase (ng/ml)
Gorup	Ani No.	0 week	2 week	4 week	6 week	8 week	10 week	12 week	0 week	2 week	4 week	6 week	8 week	10 week	12 week	0 week	2 week	4 week	6 week	8 week	10 week	12 week	Prostate weight(g)	Prostate volume(mm3)	Prostate index (%)
Normal contorl	1	2.45	0.07	0.37	2.64	7.84	8.33	7.61	1.85	0.78	1.17	1.47	2.16	2.45	2.1	1	0.52	0.52	0.81	1.47	1.55	1.43	1.279	1366.6	0.34
	2	5.14	0.13	0.46	4.74	8.82	8.54	6.49	2.23	0.81	1.33	1.8	2.46	2.52	2.13	1.11	0.48	0.54	0.95	1.52	1.53	1.36	1.477	5362.5	0.37
	3	0.1	0.34	1.47	0.17	0.42	0.15	0.1	1.11	1.28	1.98	1	1.39	1.01	0.32	0.6	0.61	0.91	0.33	1	0.78	0.69	1.171	4023.4	0.24
	4	8.77	4.63	5.76	3.47	0.84	0.48	0.08	2.51	1.47	2.25	1.57	1.38	1.22	0.8	1.4	1.12	1.09	0.78	1.05	0.99	0.64	1.373	4236.8	0.3
	mean	4.11	1.29	2.01	2.75	4.48	4.37	3.57	1.92	1.08	1.68	1.46	1.85	1.8	1.34	1.03	0.68	0.76	0.72	1.26	1.21	1.03	1.325	3747.3	0.314
	SD	3.73	2.23	2.55	1.93	4.47	4.69	4.05	0.6	0.34	0.52	0.33	0.55	0.8	0.92	0.33	0.3	0.28	0.27	0.27	0.39	0.42	0.131	1692.39	0.05462
	N	4	4	4	4	4	4	4	4	4	4	4	4	4	4	4	4	4	4	4	4	4	4	4	4
Castration control	1	5.52	0.05	0.01	0.01	0.01	0.01	0.08	2.2	0.95	0.56	0.36	0.5	0.36	0.84	1.21	0.57	0.22	0.09	0.49	0.28	0.74	0.052	187.5	0.01
	2	8.29	0	0.01	4.29	0.01	0	0.01	2.57	0.31	0.44	1.97	0.41	0.34	0.52	1.38	0.22	0.19	0.94	0.51	0.21	0.55	0.1	229.42	0.02
	3	4.47	0.01	0.01	0.02	0.01	0	0	1.99	0.42	0.37	0.58	0.43	0.37	0.38	1.14	0.3	0.18	0.21	0.47	0.35	0.41	0.1	390.2	0.02
	4	5.34	0.07	0.01	0.03	0.01	0.01	0	2.14	0.84	0.32	0.77	0.38	0.25	0.24	1.16	0.5	0.13	0.19	0.42	0.29	0.25	0.105	229.3	0.03
	mean	5.91	0.03	0.01	1.08	0.01	0	0.02	2.23	0.63	0.42	0.92	0.43	0.33	0.5	1.22	0.4	0.18	0.36	0.47	0.28	0.48	0.083	259.109	0.02
	SD	1.66	0.03	0	2.13	0	0	0.04	0.25	0.31	0.1	0.72	0.05	0.05	0.26	0.11	0.17	0.04	0.39	0.04	0.06	0.21	0.024	89.5747	0.007
	N	4	4	4	4	4	4	4	4	4	4	4	4	4	4	4	4	4	4	4	4	4	4	4	4
T undecanoate 1week	1	0.55	10.88	12.72	12.55	12.73	12.73	12.63	1.37	2.63	2.84	2.77	2.93	2.88	2.88	0.73	1.43	1.61	1.61	1.68	1.66	1.65	1.71	7225.5	0.47
	2	2.94	12.4	12.47	12.61	12.64	12.59	12.31	1.94	2.88	2.86	2.81	2.81	2.45	2.79	1.05	1.57	1.56	1.58	1.54	1.66	1.64	1.323	4683.1	0.38
	3	2.54	12.5	12.45	12.6	12.8	12.64	12.59	1.83	2.87	2.83	2.84	2.93	2.28	2.78	1.06	1.61	1.6	1.57	1.36	1.68	1.68	1.672	6196.7	0.51
	4	5.71	11.98	12.23	12.73	12.57	12.41	12.63	2.06	2.82	2.79	2.72	2.84	2.22	2.85	1.23	1.56	1.6	1.59	1.68	1.69	1.67	2.007	11083.5	0.57
	mean	2.94	11.94	12.47	12.63	12.69	12.59	12.54	1.8	2.8	2.83	2.79	2.88	2.46	2.83	1.02	1.54	1.59	1.59	1.57	1.67	1.66	1.678	7297.2	0.482
	SD	2.12	0.74	0.2	0.08	0.1	0.13	0.15	0.3	0.11	0.03	0.05	0.06	0.3	0.04	0.21	0.08	0.02	0.01	0.15	0.01	0.01	0.28	2731.69	0.077
	N	4	4	4	4	4	4	4	4	4	4	4	4	4	4	4	4	4	4	4	4	4	4	4	4
T undecanoate 2week	1	1.22	9.62	12.44	12.33	12.3	12.29	12.27	1.56	2.54	2.78	2.78	2.91	2.1	2.82	0.84	1.39	1.57	1.55	1.69	1.66	1.67	1.578	6040.5	0.45
	2	0.7	10.19	11.37	11.87	12.45	12.07	12.01	1.83	2.57	2.61	2.7	2.91	2.75	2.69	0.77	1.37	1.49	1.45	1.69	1.66	1.64	1.6	7059.08	0.47
	3	0.86	7.3	10.6	12.57	11.75	12.17	12.22	1.46	2.3	2.62	2.69	2.86	2.8	2.82	0.78	1.17	1.46	1.58	1.64	1.61	1.61	1.962	8714.6	0.51
	4	5.22	8.3	11.58	12.34	12.37	12.36	12.28	1.53	2.46	2.75	2.83	2.87	2.16	2.72	1.18	1.34	1.52	1.55	1.65	1.66	1.63	1.998	11144.3	0.6
	mean	2	8.85	11.5	12.28	12.22	12.22	12.2	1.6	2.47	2.69	2.75	2.89	2.45	2.76	0.89	1.32	1.51	1.53	1.67	1.65	1.64	1.794	8239.62	0.508
	SD	2.16	1.3	0.76	0.29	0.32	0.13	0.13	0.16	0.12	0.09	0.07	0.03	0.37	0.06	0.19	0.1	0.05	0.06	0.02	0.02	0.03	0.217	2228.03	0.069
	N	4	4	4	4	4	4	4	4	4	4	4	4	4	4	4	4	4	4	4	4	4	4	4	4
T undecanoate 3week	1	4	8.62	11.7	11.36	11.68	12.4	11.64	2.14	2.63	2.75	2.5	2.78	2.4	2.71	1.21	1.4	1.55	1.42	1.68	1.69	1.64	1.83	8267	0.47
	2	1.71	12.08	11.72	10.81	11.7	11.83	11.48	1.58	2.83	2.74	1.85	2.88	2.21	2.64	0.94	1.56	1.48	1.36	1.68	1.66	1.59	1.6	5944.35	0.43
	3	4.48	11.09	11.87	5.97	12.22	10.4	11.12	1.99	2.67	2.74	2.62	2.83	2.79	2.52	1.15	1.47	1.56	1.43	1.67	1.62	1.56	1.722	8801.8	0.48
	4	2.87	10.53	11.49	12.93	12.2	12.47	10.86	1.85	2.65	2.8	2.75	2.84	2.84	2.33	0.98	1.42	1.59	1.55	1.66	1.64	1.51	2.242	8969.4	0.68
	mean	3.26	10.58	11.69	10.27	11.95	11.77	11.28	1.89	2.69	2.76	2.43	2.83	2.56	2.55	1.07	1.46	1.54	1.44	1.67	1.65	1.58	1.847	7995.65	0.513
	SD	1.24	1.46	0.16	3	0.3	0.96	0.35	0.24	0.09	0.03	0.4	0.04	0.31	0.16	0.13	0.07	0.05	0.08	0.01	0.03	0.06	0.28	1399.95	0.1149
	N	4	4	4	4	4	4	4	4	4	4	4	4	4	4	4	4	4	4	4	4	4	4	4	4
T undecanoate 4week	1	0.86	11.36	11.17	11.59	11.3	11.59	10.82	1.52	2.77	2.63	2.67	2.62	2.65	2.39	0.81	1.51	1.48	1.36	1.64	1.62	1.55	1.605	7000.3	0.43
	2	6.97	11.94	11.46	12.46	11.67	11.43	11.08	2.45	2.81	2.35	2.75	2.76	2.77	2.48	1.4	1.58	1.55	1.46	1.67	1.67	1.56	1.308	5127	0.41
	3	1.86	9.11	7.77	10.18	10.79	10.64	9.48	1.61	2.59	2.38	2.17	2	2.71	2.29	0.97	1.37	1.23	1.33	1.3	1.63	1.48	1.527	5830.5	0.39
	4	4	4.85	7.86	11.67	11.47	11.46	11.13	1.86	2.07	2.21	2.35	2.87	2.77	2.56	1.13	1.14	1.26	1.42	1.65	1.64	1.59	1.68	7845.2	0.47
	mean	3.42	9.31	9.57	11.48	11.31	11.28	10.63	1.86	2.56	2.39	2.49	2.56	2.72	2.43	1.08	1.4	1.38	1.39	1.56	1.64	1.54	1.53	6450.75	0.426
	SD	2.7	3.22	2.02	0.95	0.38	0.43	0.77	0.42	0.34	0.17	0.27	0.39	0.06	0.12	0.25	0.19	0.16	0.06	0.18	0.02	0.05	0.161	1208.8	0.032
	N	4	4	4	4	4	4	4	4	4	4	4	4	4	4	4	4	4	4	4	4	4	4	4	4
T propionate 1week	1	4.98	11.54	12.49	12.06	11.82	12.21	11.93	2.22	2.77	2.83	2.74	2.88	2.91	2.86	1.08	1.56	1.6	1.54	1.65	1.65	1.64	1.455	4409.8	0.37
	2	6.26	10.87	12.4	12.6	12.97	11.43	12.47	2.3	2.64	2.85	2.83	2.92	2.74	2.9	1.32	1.53	1.62	1.55	1.64	1.47	1.67	1.298	4100.1	0.4
	3	3.98	11.61	12.41	12.48	12.92	12.69	12.67	2.01	2.77	2.85	2.84	2.87	2.83	2.93	1.14	1.58	1.62	1.55	1.5	0.86	1.69	1.786	5510.2	0.52
	4	5.22	8.35	12.48	11.83	12.72	5.99	11.41	2.08	2.5	2.88	2.78	2.92	2.24	2.6	1.17	1.36	1.54	1.54	1.52	1.42	1.64	1.603	5626.2	0.45
	mean	5.11	10.59	12.45	12.24	12.61	10.58	12.12	2.15	2.67	2.85	2.8	2.9	2.68	2.82	1.17	1.51	1.6	1.55	1.58	1.35	1.66	1.536	4911.56	0.438
	SD	0.93	1.53	0.05	0.36	0.53	3.1	0.57	0.13	0.13	0.02	0.05	0.03	0.3	0.15	0.1	0.1	0.04	0.01	0.08	0.34	0.03	0.208	770.148	0.067
	N	4	4	4	4	4	4	4	4	4	4	4	4	4	4	4	4	4	4	4	4	4	4	4	4
T propionate 2week	1	0.48	2.93	11.74	10.52	8.99	5.48	4.31	1.2	1.8	2.63	2.53	2.52	2.23	1.85	0.76	1.04	1.52	1.38	1.55	1.4	1.32	1.713	6723	0.46
	2	6.47	0.12	2.8	0.57	0.01	0.02	9.98	2.29	0.97	1.68	1.25	0.56	0.53	2.42	1.26	0.69	0.89	0.46	0.51	0.5	1.55	1.495	4608.6	0.42
	3	4.72	4.11	6.62	2.5	8.9	2.43	8.53	2.36	1.99	2.19	1.6	2.56	1.65	2.36	1.24	1.05	1.16	0.81	1.56	1.17	1.27	1.641	6139.9	0.49
	4	8.44	3.22	0.03	0.01	11.05	9.4	6.99	2.42	1.92	0.98	0.4	2.69	2.35	2.36	1.38	1.04	0.4	0.13	1.59	1.58	1.53	1.75	7470.3	0.48
	mean	5.03	2.59	5.3	3.4	7.24	4.33	7.45	2.07	1.67	1.87	1.44	2.08	1.69	2.25	1.16	0.96	0.99	0.69	1.3	1.16	1.42	1.65	6235.42	0.462
	SD	3.39	1.73	5.07	4.86	4.92	4.05	2.42	0.58	0.47	0.71	0.88	1.02	0.83	0.27	0.28	0.17	0.47	0.53	0.53	0.47	0.14	0.113	1213.58	0.031
	N	4	4	4	4	4	4	4	4	4	4	4	4	4	4	4	4	4	4	4	4	4	4	4	4
T propionate 3week	1	5.8	0.02	11.96	0.07	11.47	9.09	0.02	2.31	0.62	2.79	0.75	2.75	2.39	0.4	1.28	0.44	1.59	0.27	1.05	1.55	0.6	0.937	2964.2	0.24
	2	5.62	0.07	12.3	0.01	1.09	11.61	0.61	2.29	0.79	2.81	0.3	0.98	2.75	1.11	1.27	0.49	1.58	0.12	1.2	1.66	1.05	1.49	4320.3	0.36
	3	4.99	1.41	7.35	0.01	0.07	11.68	0.64	2.06	1.36	2.19	0.21	1.69	2.76	1.05	1.18	0.93	1.21	0.08	0.86	1.64	0.91	1	2852.04	0.27
	4	8.67	5.76	9.77	0.01	0.01	9.41	0	2.5	2.1	2.46	0.28	0.6	2.42	0.32	1.4	1.25	1.4	0.11	0.52	1.54	0.27	0.546	2495.9	0.15
	mean	6.27	1.81	10.35	0.02	3.16	10.45	0.32	2.29	1.22	2.56	0.39	1.5	2.58	0.72	1.28	0.78	1.45	0.14	0.91	1.6	0.71	1.001	3158.1	0.254
	SD	1.64	2.71	2.29	0.03	5.56	1.39	0.36	0.18	0.67	0.3	0.25	0.95	0.2	0.42	0.09	0.38	0.18	0.08	0.29	0.06	0.35	0.388	800.084	0.089
	N	4	4	4	4	4	4	4	4	4	4	4	4	4	4	4	4	4	4	4	4	4	4	4	4
T propionate 4week	1	2.85	6.05	0.01	0.02	0.01	0	0	1.98	2.19	0.35	0.6	0.45	0.22	0.27	1.05	1.13	0.12	0.16	0.42	0.29	0.28	0.225	617.9	0.06
	2	4.17	0.06	0.01	3.39	0.01	11.32	5.08	2.2	1.09	0.41	1.75	0.62	0.04	1.87	1.22	0.42	0.21	0.87	0.6	1.63	1.33	1.4	4568.88	0.38
	3	2.91	2.83	0.01	0.01	0.01	0.17	0	1.88	1.78	0.46	0.39	0.49	0.35	0.22	1.05	0.95	0.21	0.12	0.51	0.78	0.28	0.307	867.1	0.08
	4	3.5	0.01	0	0.02	0.01	0.73	0	1.9	0.47	0.55	0.69	0.6	0.91	0.24	1.07	0.19	0.13	0.18	0.58	0.97	0.28	0.323	1827.4	0.08
	mean	3.36	2.24	0.01	0.86	0.01	3.06	1.27	1.99	1.38	0.44	0.86	0.54	0.38	0.65	1.1	0.67	0.17	0.33	0.53	0.92	0.54	0.572	1970.33	0.15
	SD	0.62	2.86	0	1.69	0	5.52	2.54	0.15	0.76	0.09	0.61	0.08	0.37	0.81	0.08	0.44	0.05	0.36	0.08	0.56	0.52	0.576	1809.14	0.153
	N	4	4	4	4	4	4	4	4	4	4	4	4	4	4	4	4	4	4	4	4	4	4	4	4
